# Supplementary material for: Integrative Analysis of Transcriptomic and Metabolomic Profiles Uncovers the Mechanism of Color Variation in the Tea Plant Callus
Source: Plants (Basel). 2025 May 13;14(10):1454. doi: 10.3390/plants14101454 (PMC12114810; doi:10.3390/plants14101454)
Supplement: Supplementary file 1 [file plants-14-01454-s001.zip]

Archive with 1 entries (1 files):
- plants-3591946-supplementary.xlsx
