# Supplementary material for: Integrative Analysis of Transcriptomic and Metabolomic Profiles Uncovers the Mechanism of Color Variation in the Tea Plant Callus
Source: Plants (Basel). 2025 May 13;14(10):1454. doi: 10.3390/plants14101454 (PMC12114810; doi:10.3390/plants14101454)
Supplement: Supplementary file 1 [file plants-14-01454-s001.zip › plants-3591946-supplementary.xlsx]

## Sheet: Table S1
Supplementary Table 1. Sequencing data and alignment results of sequencing data with the reference genome
Sample	Raw Reads	Clean Reads	Clean Base	Error Rat（%）	Q30（%）	GC Content（%）
CK_1	55181732	55180612	8240501747	0.0198	97.86	43.6
CK_2	52199174	52198174	7796668035	0.0197	97.96	43.7
CK_3	44449596	44448524	6633877356	0.0196	97.98	43.76
AC_1	50531760	50530806	7540294074	0.0196	97.99	43.55
AC_2	52987946	52986948	7912166226	0.0197	97.9	44.04
AC_3	53119674	53118684	7925683362	0.0195	98.12	44.15
VC_1	63171012	63170112	9441573221	0.0198	97.9	44.05
VC_2	58311204	58310386	8711800196	0.0202	97.65	43.93
VC_3	53045580	53044740	7920013444	0.0198	97.88	44.1
The Q30 percentage refers to the percentage of bases with sequencing quality above 99.9% out of the total bases, and GC percentage refers to the percentage of the sum of G and C bases corresponding to the quality control data out of the total bases.

## Sheet: Tbale S2
Supplementary Table 2. Photosynthesis-related synthetic pathways and functional genes
KEGG Term	Gene ID	Gene Name	Gene Description	Log2FC	Pvalue	Padjust	CK（FPKM）	AC（FPKM）	VC（FPKM）
VC vs CK	CSS0026029	psbH	photosystem II protein H (chloroplast) [Camellia sinensis]	2.09029	7.64712111513E-6	0.000108378042235	0.843333	2.70667	3.17667
	CSS0016981	psbO	oxygen-evolving enhancer protein [Camellia sinensis]	8.8639	4.34244174757E-7	8.81151112984E-6	0	4.34333	1.99667
	CSS0045740	psbO	oxygen-evolving enhancer protein [Camellia sinensis]	4.00054	1.00891703976E-5	0.000137309062007	15.5	275.91	233.437
	CSS0042513	psbP	"PREDICTED: psbP-like protein 1, chloroplastic [Sesamum indicum] "	2.96128	2.06886226678E-7	4.57866987482E-6	0.78	1.37	5.46667
	CSS0028528	psbP	unnamed protein product [Coffea canephora]	4.74397	1.93072034207E-7	4.31708502294E-6	16.7033	247.957	419.463
	CSS0021470	psbQ	"PREDICTED: oxygen-evolving enhancer protein 3-2, chloroplastic [Pyrus x bretschneideri]"	4.90859	4.28685366451E-5	0.000480326046708	8.11	219.34	232.517
	CSS0001445	psbR	unnamed protein product [Coffea canephora]	5.74183	0.00869166752106	0.0366801117649	8.23667	327.173	423.493
	CSS0043679	psbS	"PREDICTED: photosystem II 22 kDa protein, chloroplastic [Vitis vinifera] "	7.33955	8.22880221348E-11	3.88498821531E-9	0.176667	17.2567	25.8433
	CSS0029272	psbS	"PREDICTED: photosystem II 22 kDa protein, chloroplastic [Vitis vinifera] "	7.43778	1.60698557314E-8	4.68113209124E-7	0.033333	6.66667	4.02333
	CSS0039743	psbS	"PREDICTED: photosystem II 22 kDa protein, chloroplastic [Vitis vinifera] "	3.69761	0.00237497715199	0.0132397053845	0.21	4.97333	2.59333
	CSS0035636	psbW	"PREDICTED: photosystem II reaction center W protein, chloroplastic-like [Nicotiana sylvestris]"	7.00266	0.00204209796867	0.0117291800276	0.936667	113.817	115.457
	CSS0002873	psbW	hypothetical protein POPTR_0002s04520g [Populus trichocarpa]	3.42299	0.00150814771761	0.00923621752168	10.55	164.17	108.103
	CSS0012497	psbY	"PREDICTED: photosystem II core complex proteins psbY, chloroplastic [Vitis vinifera]"	5.50145	0.000489000828769	0.0036779374295	1.11	75.37	47.9867
	CSS0014809	psbY	"PREDICTED: photosystem II core complex proteins psbY, chloroplastic [Vitis vinifera]"	5.96423	8.68210087118E-5	0.000875356675934	0.126667	16.18	7.57333
	CSS0031699	psb27	"PREDICTED: photosystem II repair protein PSB27-H1, chloroplastic-like [Solanum tuberosum]"	6.40379	3.23353054447E-7	6.82015546859E-6	0.403333	32.6833	31.4633
	CSS0015532	psb27	"PREDICTED: photosystem II repair protein PSB27-H1, chloroplastic-like [Solanum tuberosum]"	5.74864	0.00403115659094	0.0201122599161	0	3.39667	1.27333
	CSS0010160	psb28	"PREDICTED: photosystem II reaction center PSB28 protein, chloroplastic [Vitis vinifera] "	2.22101	0.00065997038954	0.00471944593448	1.01333	7.78	4.36333
	CSS0017427	psb28	Photosystem II reaction center PSB28 protein [Morus notabilis]	-1.85759	0.00607205326302	0.0277345	2.23	0.763333	0.56
	CSS0013440	petC	"PREDICTED: cytochrome b6-f complex iron-sulfur subunit 1, chloroplastic [Vitis vinifera] "	4.47737	2.65690983474E-5	0.000317403419701	5.45	54.7567	115.017
	CSS0046333	petE	"Plastocyanin A, chloroplast precursor, putative [Ricinus communis] "	4.28188	5.98222166706E-5	0.000642662129707	6.40333	129.343	116.133
	CSS0040087	petF	unnamed protein product [Vitis vinifera]	1.8104	3.62475509356E-6	5.61744947147E-5	47.9667	107.813	154.2
	CSS0028570	petF	unnamed protein product [Coffea canephora]	3.38533	0.0012049691288	0.00769362172266	0.353333	4.99667	3.39
	CSS0019133	petF	PREDICTED: retrovirus-related Pol polyprotein from transposon TNT 1-94 isoform X1 [Zea mays]	1.28108	6.63860207974E-8	1.68025497784E-6	6.87	9.61333	15.2933
	CSS0013949	petF	chloroplast ferredoxin I [Camellia sinensis]	7.20856	5.41908766775E-14	4.0809075254E-12	0.21	27.9967	27.72
	CSS0021906	petH	chloroplast ferredoxin-NADP+ oxidoreductase precursor [Capsicum annuum]	8.62042	1.63287083992E-9	5.93574824157E-8	0.013333	7.45667	4.87667
	CSS0004337	petH	chloroplast ferredoxin-NADP+ oxidoreductase precursor [Capsicum annuum]	1.92658	4.0440905754E-12	2.34934701827E-10	7.19333	45.12	38.71
	CSS0045947	petH	chloroplast ferredoxin-NADP+ oxidoreductase precursor [Capsicum annuum]	-1.29057	5.44838306708E-5	0.000592407255483	20.87	21.7733	7.97
	CSS0038460	petH	"PREDICTED: ferredoxinNANADP reductase, leaf isozyme, chloroplastic-like isoform 1 [Glycine max] "	6.25516	3.42134624675E-18	4.10817477085E-16	0.123333	16.7267	4.69
	CSS0028157	psaD	PSI reaction center subunit II [Citrus sinensis]	3.19923	1.80444937237E-5	0.000227883649722	25.8667	188.673	222.487
	CSS0050291	psaE	unknown [Medicago truncatula]	5.32984	8.50703810662E-5	0.000859695676652	1.08	90.5733	41.2133
	CSS0047948	psaG	photosystem 1 subunit 5 [Triticum aestivum]	4.20268	6.53538915329E-6	9.44327596575E-5	8.01333	95.0033	139.26
	CSS0035581	psaH	photosystem I 11K family protein [Populus trichocarpa]	4.53853	1.30125444645E-9	4.86956556593E-8	6.47	131.127	140.287
	CSS0022866	psaH	"PREDICTED: photosystem I reaction center subunit VI-2, chloroplastic-like [Citrus sinensis] "	2.08424	0.00142377703497	0.00882238435386	24.2	111.607	95.7867
	CSS0004601	psaH	"PREDICTED: photosystem I reaction center subunit VI-2, chloroplastic-like [Citrus sinensis] "	2.01314	0.00160497148552	0.00970652891869	16.8833	86.2167	63.6167
	CSS0007721	psaK	"PREDICTED: photosystem I reaction center subunit psaK, chloroplastic [Vitis vinifera] "	3.81992	0.000172963339289	0.00155107582622	5.77333	90.22	77.7633
	CSS0044510	psaL	hypothetical protein CICLE_v10016637mg [Citrus clementina]	4.75621	0.000287029443478	0.00235578875044	2.13333	64.27	54.8233
	CSS0010064	psaN	photosystem I reaction center subunit N (chloroplast) [Camellia sinensis]	2.68635	0.00825878668725	0.0351941784511	10.05	92.5967	61.46
	CSS0045275	psaN	photosystem I reaction center subunit N (chloroplast) [Camellia sinensis]	3.62073	0.00120238406238	0.00768311575917	2.29	46.0367	26.55
	CSS0031571	ATPF1A	ATP synthase CF1 alpha subunit (chloroplast) [Camellia sinensis]	1.712	5.27104126329E-6	7.80395570336E-5	0.953333	1.46333	2.79
	CSS0030453	ATPF1G	"ATPase, F1 complex, gamma subunit protein [Theobroma cacao] "	6.57232	3.99049850816E-5	0.000451432544512	0	0.396667	0.583333
	CSS0000198	ATPF1G	"PREDICTED: ATP synthase gamma chain, chloroplastic [Nelumbo nucifera]"	-1.05501	0.000215121762285	0.00185706159862	7.39	3.78	3.23667
	CSS0025453	ATPF1G	REDICTED: ATP synthase gamma chain, chloroplastic [Nelumbo nucifera]"	4.37952	4.24983e-09	1.41967e-07	0.683333	28.28	13.1967
	CSS0043683	ATPF1D	"PREDICTED: ATP synthase delta chain, chloroplastic [Nicotiana tomentosiformis]"	2.75961	2.42201304612E-13	1.71788316032E-11	4.14333	20.46	25.8367
	CSS0028708	ATPF0B	ATP synthase subunit b&apos; isoform 1 [Theobroma cacao]	2.52449	1.60776779705E-15	1.45074881782E-13	2.61667	7.54	13.7333
	CSS0035808	ATPF0B	ATP synthase subunit b&apos; isoform 1 [Theobroma cacao]	2.46281	6.58982772179E-10	2.57212444569E-8	1.91	4.74333	9.75
AC vs CK	CSS0000656	ATPF1G	"ATPase, F1 complex, gamma subunit protein [Theobroma cacao] "	5.99296	0.000947484	0.0100394	0.016667	0.87	0.29
	CSS0002873	psbW	hypothetical protein POPTR_0002s04520g [Populus trichocarpa]	3.93831	0.000120054	0.00186254	10.55	164.17	108.103
	CSS0004337	petH	chloroplast ferredoxin-NADP+ oxidoreductase precursor [Capsicum annuum]	2.08224	7.48367e-17	2.09397e-14	7.19333	45.12	38.71
	CSS0004601	psaH	"PREDICTED: photosystem I reaction center subunit VI-2, chloroplastic-like [Citrus sinensis] "	2.36523	6.00154e-07	2.10841e-05	16.8833	86.2167	63.6167
	CSS0007721	psaK	"PREDICTED: photosystem I reaction center subunit psaK, chloroplastic [Vitis vinifera] "	3.96135	1.33101e-05	0.00030651	5.77333	90.22	77.7633
	CSS0010064	psaN	photosystem I reaction center subunit N (chloroplast) [Camellia sinensis]	3.20168	5.03443e-05	0.000921705	10.05	92.5967	61.46
	CSS0010160	psb28	"PREDICTED: photosystem II reaction center PSB28 protein, chloroplastic [Vitis vinifera] "	3.01822	0.000160118	0.00235799	1.01333	7.78	4.36333
	CSS0012497	psbY	"PREDICTED: photosystem II core complex proteins psbY, chloroplastic [Vitis vinifera]"	6.05437	4.40786e-05	0.000831053	1.11	75.37	47.9867
	CSS0012566	psb28	"PREDICTED: photosystem II reaction center PSB28 protein, chloroplastic [Prunus mume]"	2.15322	0.00168428	0.0160113	1.27	5.44333	4.14
	CSS0013440	petC	"PREDICTED: cytochrome b6-f complex iron-sulfur subunit 1, chloroplastic [Vitis vinifera] "	3.31343	0.00169934	0.0161263	5.45	54.7567	115.017
	CSS0013949	petF	chloroplast ferredoxin I [Camellia sinensis]	7.17059	3.30801e-20	1.63426e-17	0.21	27.9967	27.72
	CSS0014809	psbY	"PREDICTED: photosystem II core complex proteins psbY, chloroplastic [Vitis vinifera]"	6.96201	3.27802e-09	2.18659e-07	0.126667	16.18	7.57333
	CSS0015532	psb27	"PREDICTED: photosystem II repair protein PSB27-H1, chloroplastic-like [Solanum tuberosum]"	7.08002	7.71578e-06	0.000193048	0	3.39667	1.27333
	CSS0016237	psbR	"PREDICTED: photosystem II 10 kDa polypeptide, chloroplastic-like [Nicotiana tomentosiformis]"	5.37563	1.67142e-05	0.0003719	5.48	228.25	77.58
	CSS0016981	psbO	oxygen-evolving enhancer protein [Camellia sinensis]	9.9119	2.22358e-10	1.95292e-08	0	4.34333	1.99667
	CSS0021470	psbQ	"PREDICTED: oxygen-evolving enhancer protein 3-2, chloroplastic [Pyrus x bretschneideri]"	4.7333	3.68818e-05	0.000715856	8.11	219.34	232.517
	CSS0021906	petH	chloroplast ferredoxin-NADP+ oxidoreductase precursor [Capsicum annuum]	9.12945	9.64613e-12	1.1338e-09	0.013333	7.45667	4.87667
	CSS0022866	psaH	"PREDICTED: photosystem I reaction center subunit VI-2, chloroplastic-like [Citrus sinensis] "	2.21812	2.6764e-06	7.73515e-05	24.2	111.607	95.7867
	CSS0025453	ATPF1G	"PREDICTED: ATP synthase gamma chain, chloroplastic [Nelumbo nucifera]"	5.40377	1.94339e-25	2.36331e-22	0.683333	28.28	13.1967
	CSS0026029	psbH	photosystem II protein H (chloroplast) [Camellia sinensis]	1.73695	0.00456927	0.0343431	0.843333	2.70667	3.17667
	CSS0028157	psaD	PSI reaction center subunit II [Citrus sinensis]	2.86497	3.57874e-06	9.96063e-05	25.8667	188.673	222.487
	CSS0028528	psbP	unnamed protein product [Coffea canephora]	3.89209	2.96596e-07	1.13395e-05	16.7033	247.957	419.463
	CSS0028570	petF	unnamed protein product [Coffea canephora]	3.88444	0.00466553	0.0349148	0.353333	4.99667	3.39
	CSS0028708	ATPF0B	ATP synthase subunit b&apos; isoform 1 [Theobroma cacao]	1.57543	0.000542017	0.00644751	2.61667	7.54	13.7333
	CSS0029272	psbS	"PREDICTED: photosystem II 22 kDa protein, chloroplastic [Vitis vinifera] "	8.08527	8.08876e-10	6.14784e-08	0.033333	6.66667	4.02333
	CSS0031699	psb27	"PREDICTED: photosystem II repair protein PSB27-H1, chloroplastic-like [Solanum tuberosum]"	6.40818	2.31637e-10	2.02317e-08	0.403333	32.6833	31.4633
	CSS0035581	psaH	photosystem I 11K family protein [Populus trichocarpa]	4.35103	1.66789e-11	1.8767e-09	6.47	131.127	140.287
	CSS0035636	psbW	"PREDICTED: photosystem II reaction center W protein, chloroplastic-like [Nicotiana sylvestris]"	6.91355	1.69008e-06	5.25437e-05	0.936667	113.817	115.457
	CSS0035808	ATPF0B	ATP synthase subunit b&apos; isoform 1 [Theobroma cacao]	1.33064	0.00125076	0.0126145	1.91	4.74333	9.75
	CSS0038460	petH	"PREDICTED: ferredoxinNANADP reductase, leaf isozyme, chloroplastic-like isoform 1 [Glycine max] "	7.97492	2.23838e-30	3.93184e-27	0.123333	16.7267	4.69
	CSS0039743	psbS	"PREDICTED: photosystem II 22 kDa protein, chloroplastic [Vitis vinifera] "	4.55537	0.000207376	0.00292324	0.21	4.97333	2.59333
	CSS0043679	psbS	"PREDICTED: photosystem II 22 kDa protein, chloroplastic [Vitis vinifera] "	6.65698	2.0324e-07	8.18218e-06	0.176667	17.2567	25.8433
	CSS0043683	ATPF1D	"PREDICTED: ATP synthase delta chain, chloroplastic [Nicotiana tomentosiformis]"	2.34077	6.0858e-05	0.00108041	4.14333	20.46	25.8367
	CSS0044510	psaL	hypothetical protein CICLE_v10016637mg [Citrus clementina]	4.89532	0.00010438	0.00168295	2.13333	64.27	54.8233
	CSS0045275	psaN	photosystem I reaction center subunit N (chloroplast) [Camellia sinensis]	4.31692	2.98856e-06	8.52049e-05	2.29	46.0367	26.55
	CSS0045740	psbO	oxygen-evolving enhancer protein [Camellia sinensis]	4.14007	5.05887e-07	1.81351e-05	15.5	275.91	233.437
	CSS0046333	petE	"Plastocyanin A, chloroplast precursor, putative [Ricinus communis] "	4.34562	4.60229e-06	0.000123632	6.40333	129.343	116.133
	CSS0047948	psaG	photosystem 1 subunit 5 [Triticum aestivum]	3.56073	1.26353e-05	0.000293885	8.01333	95.0033	139.26
	CSS0050291	psaE	unknown [Medicago truncatula]	6.37188	9.73937e-08	4.271e-06	1.08	90.5733	41.2133

## Sheet: Table S3
Supplementary Table 5. Primers of 5 selected genes in photosynthesis at differential expression genes for qRT-PCR
Gene-id	Gene_name	Gene-description	Primers sequences		2^-ΔΔCт
					CK	AC	VC
CSS0002873	PSBW	hypothetical protein POPTR_0002s04520g [Populus trichocarpa]	F	AGAGGCTGAGCACAGAA	1	45.7979	21.2929
			R	TTCAAGGGTGGAAGTGT
CSS0001445	psbR	unnamed protein product [Coffea canephora]	F	CAAATACGGTGCTAATG	1	394.965	361.065
			R	ACTGTAAACAAGGAGGG
CSS0015532	psb27	"PREDICTED: photosystem II repair protein PSB27-H1, chloroplastic-like [Solanum tuberosum]"	F	CGCCAGTTCGTCTCCCT	1	332.758	151.917
			R	TGCAGCAGCCACGTTTG
CSS0035808	ATPFOB	ATP synthase subunit b' isoform 1 [Theobroma cacao]	F	GACCTAACCCTCCCAATCA	1	2.78852	4.25801
			R	CCACCTCCATCGTCGTCT
CSS0000198	ATPF1G	"PREDICTED: ATP synthase gamma chain, chloroplastic [Nelumbo nucifera]"	F	AAGACCCAGTTCAGATT	1	1.0954	0.00153514
			R	TCGTTCCCTATTGTAAG

## Sheet: Table S4
Supplementary Table 4. Flavonoid biosynthesis pathways and functional genes
KEGG Term	Gene ID	Gene Name	Gene Description	Log2FC	Pvalue	Padjust	CK（FPKM）	AC（FPKM）	VC（FPKM）
VC vs CK	CSS0000672	DFR	dihydroflavonol 4-reductase [Camellia sinensis]	2.07275	0.00255719	0.0140071	64.5033	219.85	250.887
	CSS0001751	CHS	RecName: Full=Polyketide synthase 4 [Cannabis sativa]	-7.62838	6.18142e-05	0.000660572	1.08667	0.01	0
	CSS0003562	CYP98A	hypothetical protein CICLE_v10011520mg [Citrus clementina]	-1.06481	0.00306653	0.0162119	162.87	97.9	70.5933
	CSS0004270	CCoAOMT	PREDICTED: caffeoyl-CoA O-methyltransferase [Vitis vinifera]	-2.35533	0.00542831	0.0253263	2.78333	9.92	0.41
	CSS0004474	CHS	RecName: Full=Chalcone synthase 1; AltName: Full=Naringenin-chalcone synthase 1 [Camellia sinensis]	2.99262	0.000141239	0.00131051	118.367	482.15	874.243
	CSS0004506	PGT1	glucosyltransferase [Sinningia cardinalis]	-2.95268	0.000730893	0.00513866	3.32667	0.393333	0.393333
	CSS0005927	ANR	anthocyanidin reductase [Camellia sinensis]	2.47729	0.000226772	0.00194333	163.45	536.003	843.64
	CSS0005999	C4H	cinnamic acid 4-hydroxylase [Camellia chekiangoleosa]	1.91785	0.000231759	0.00197829	26.1533	65.0133	90.7967
	CSS0007714	CHS	RecName: Full=Chalcone synthase 1; AltName: Full=Naringenin-chalcone synthase 1 [Camellia sinensis]	2.22492	0.00526691	0.0247436	75.7767	163.263	328.827
	CSS0007984	CCoAOMT	unnamed protein product [Coffea canephora]	-6.53069	4.53082e-11	2.22521e-09	27.5533	189.057	0.286667
	CSS0009063	LAR	leucoanthocyanidin reductase [Camellia sinensis]	2.97793	0.00101164	0.00669285	28.8133	113.073	212.08
	CSS0010687	ANS	anthocyanidin synthase [Camellia chekiangoleosa]	2.33516	0.00534639	0.0250322	230.09	602.11	1091.27
	CSS0011139	CYP73A	cinnamate 4-hydroxylase [Lonicera japonica]	-2.13014	0.00595511	0.027312	45.05	7.13333	9.25
	CSS0011557	DFR	PREDICTED: dihydroflavonol-4-reductase-like [Vitis vinifera]	2.97276	0.00115479	0.00744292	6.79333	12.3733	50.1567
	CSS0012876	HCT	PREDICTED: shikimate O-hydroxycinnamoyltransferase [Nicotiana tomentosiformis]	-2.17931	0.000486442	0.00366206	5.98333	3.14333	1.18667
	CSS0014132	CYP75A	"PREDICTED: flavonoid 3&apos;,5&apos;-hydroxylase 2 [Vitis vinifera]"	2.17086	0.0100971	0.0412583	0.563333	2.63333	2.19
	CSS0015529	CHI	chalcone isomerase [Actinidia chrysantha]	1.88667	0.00259042	0.0141435	64.34	107.45	245.09
	CSS0016177	F3H	flavanone 3-hydroxylase [Camellia sinensis]	3.17218	1.73961e-05	0.000221069	150.737	577.037	1261.89
	CSS0016543	DFR	unnamed protein product [Vitis vinifera]	1.89466	0.0101472	0.0414354	1.82667	1.36333	6.64333
	CSS0019002	F3H	PREDICTED: flavanone 3-dioxygenase [Vitis vinifera]	2.80655	1.89123e-06	3.16753e-05	1.72667	4.88333	11.0367
	CSS0019448	HCT	hypothetical protein POPTR_0017s05810g [Populus trichocarpa]	3.58266	0.000241619	0.00204699	0.126667	0.59	1.34667
	CSS0019978	HCT	PREDICTED: shikimate O-hydroxycinnamoyltransferase [Nicotiana tomentosiformis]	-1.83118	0.00197489	0.0114206	25.01	11.15	6.31333
	CSS0029211	ANS	anthocyanidin synthase [Camellia sinensis]	-1.81124	0.00135581	0.00848572	5.07667	4.46667	1.31333
	CSS0029344	CYP98A	hypothetical protein VITISV_036455 [Vitis vinifera]	-4.86051	0.000898435	0.00606762	1.16667	0.196667	0.033333
	CSS0030176	CYP75B1	putative flavonoid-3&apos;-hydroxylase [Camellia sinensis]	3.09482	0.00282891	0.0151953	1.84	11.6933	14.6367
	CSS0030597	CHS	RecName: Full=Chalcone synthase 2; AltName: Full=Naringenin-chalcone synthase 2 [Camellia sinensis]	2.77053	0.00167537	0.0100367	180.653	475.98	1166.4
	CSS0033075	FLS	flavonol synthase [Camellia sinensis]	-11.1906	3.11312e-14	2.43454e-12	23.15	275.26	0
	CSS0033195	ANR	anthocyanidin reductase 1 [Camellia sinensis]	3.18418	1.72439e-05	0.0002195	2.39333	9.16333	20.1233
	CSS0034202	CHI	chalcone isomerase [Camellia nitidissima]	4.48524	1.92954e-09	6.92341e-08	4.73333	123.34	99.4167
	CSS0041075	HCT	PREDICTED: acetyl-CoA-benzylalcohol acetyltransferase-like [Vitis vinifera]	-2.11366	0.0107328	0.0432341	1.26	1.36333	0.266667
	CSS0041663	ANR	anthocyanidin reductase 1 [Camellia sinensis]	4.36542	1.50799e-08	4.44368e-07	1.95333	7.03667	36.9867
	CSS0041921	CCoAOMT	unnamed protein product [Coffea canephora]	-3.05738	2.81797e-08	7.8132e-07	126.82	827.34	13.47
	CSS0044620	PGT1	glucosyltransferase [Sinningia cardinalis]	-2.68069	0.00867097	0.036608	2.48333	0	0.36
	CSS0046529	FLS	flavonol synthase [Camellia sinensis]	2.47996	0.00243517	0.01346	232.69	435.947	1215.54
	CSS0048905	CYP75B1	putative flavonoid-3&apos;-hydroxylase [Camellia sinensis]	3.13758	0.000202991	0.00176785	50.4267	240.98	412.32
	CSS0050091	HCT	"HXXXD-type acyl-transferase family protein, putative [Theobroma cacao] "	1.2379	0.000569243	0.00417742	13.72	16.71	31.1133
AC vs CK	CSS0001751	CHS	RecName: Full=Polyketide synthase 4 [Cannabis sativa]	-6.57221	0.000304651	0.00399687	1.08667	0.01	0
	CSS0004506	PGT1	glucosyltransferase [Sinningia cardinalis]	-3.01468	0.00110451	0.0113921	3.32667	0.393333	0.393333
	CSS0007984	CCoAOMT	unnamed protein product [Coffea canephora]	2.80576	5.7091e-06	0.000149677	27.5533	189.057	0.286667
	CSS0011139	CYP73A	cinnamate 4-hydroxylase [Lonicera japonica]	-2.63174	0.00130208	0.0130406	45.05	7.13333	9.25
	CSS0017197	CHS	RecName: Full=Chalcone synthase 2; AltName: Full=Naringenin-chalcone synthase 2 [Camellia sinensis]	-3.9354	2.83794e-05	0.000574087	3.41	0.216667	3.26667
	CSS0022198	PGT1	glucosyltransferase [Sinningia cardinalis]	1.36224	6.3478e-06	0.000164377	4.43667	11.3067	4.40667
	CSS0028549	CHI	RecName: Full=ChalconeNAflavonone isomerase; Short=Chalcone isomerase [Camellia sinensis]	-7.64564	8.3698e-06	0.000205463	4.88333	0	0.626667
	CSS0033075	FLS	flavonol synthase [Camellia sinensis]	3.63916	4.02408e-05	0.000771112	23.15	275.26	0
	CSS0034202	CHI	chalcone isomerase [Camellia nitidissima]	4.71929	3.7609e-07	1.39897e-05	4.73333	123.34	99.4167
	CSS0036011	HCT	PREDICTED: spermidine hydroxycinnamoyl transferase [Nelumbo nucifera]	-1.19944	0.00629583	0.0438268	19.07	8.23	22.15
	CSS0041921	CCoAOMT	unnamed protein product [Coffea canephora]	2.72536	3.53533e-06	9.86221e-05	126.82	827.34	13.47
	CSS0044620	PGT1	glucosyltransferase [Sinningia cardinalis]	-8.29031	2.75807e-06	7.94213e-05	2.48333	0	0.36
	CSS0050436	CHI	chalcone isomerase [Camellia nitidissima]	-3.43909	8.81049e-08	3.90702e-06	76.86	7.00667	142.607

## Sheet: Table S5
Supplementary Table 5. Primers of 5 selected genes in flavonoid biosynthesis at differential expression genes for qRT-PCR
Gene-id	Gene_name	Gene-description	Primers sequences		2^-ΔΔCт
					CK	AC	VC
CSS0029344	DFR	hypothetical protein VITISV_036455 [Vitis vinifera]	F	AAGATGGTGACCGCAGAT	1	0.14793	0.163905
			R	GGGAGCCATTGAACACTT
CSS0030176	CYP75B1	putative flavonoid-3'-hydroxylase [Camellia sinensis]	F	GTCACCCGAGACCACTTCC	1	7.33808	10.9538
			R	AGGTGCATGAGCGGCCCGTA
CSS0004270	CCoAOMT	PREDICTED: caffeoyl-CoA O-methyltransferase [Vitis vinifera]	F	GAAGGCACCAAGAAGTT	1	1.94252	0.58022
			R	GTTCCAAGGGTGGTTTG
CSS0011139	CYP73A	cinnamate 4-hydroxylase [Lonicera japonica]	F	TTCCGTCTCCAAACACT	1	0.359422	0.131196
			R	ACCCGAACTCAACACCT
CSS0030597	CHS	RecName: Full=Chalcone synthase 2; AltName: Full=Naringenin-chalcone synthase 2 [Camellia sinensis]	F	GGTGACAGTGGAGGAAG	1	4.16422	9.39004
			R	AATGCGGAAGTAGTAATCT
